# Supplementary material for: Sevoflurane exposure causes neuronal apoptosis and cognitive dysfunction by inducing ER stress via activation of the inositol 1, 4, 5-trisphosphate receptor
Source: Front Aging Neurosci. 2022 Oct 20;14:990679. doi: 10.3389/fnagi.2022.990679 (PMC9631943; doi:10.3389/fnagi.2022.990679)
Supplement: Supplementary file 1 [file Data_Sheet_1.ZIP]

Archive with 34 entries (33 files):
- 20210704-省三院-张琦-体内-全/
- 20210704-省三院-张琦-体内-全/actin(16)0616.tif
- 20210704-省三院-张琦-体内-全/actin(16)0616_chemi.tif
- 20210704-省三院-张琦-体内-全/actin(16)0616_marker.tif
- 20210704-省三院-张琦-体内-全/ATF4(3-2)0707-1.tif
- 20210704-省三院-张琦-体内-全/ATF4(3-2)0707-1_chemi.tif
- 20210704-省三院-张琦-体内-全/ATF4(3-2)0707-1_marker.tif
- 20210704-省三院-张琦-体内-全/CHOP(16)0705.tif
- 20210704-省三院-张琦-体内-全/CHOP(16)0705_chemi.tif
- 20210704-省三院-张琦-体内-全/CHOP(16)0705_marker.tif
- 20210704-省三院-张琦-体内-全/GRP75(6)0707.tif
- 20210704-省三院-张琦-体内-全/GRP75(6)0707_chemi.tif
- 20210704-省三院-张琦-体内-全/GRP75(6)0707_marker.tif
- 20210704-省三院-张琦-体内-全/GRP78(8)0707.tif
- 20210704-省三院-张琦-体内-全/GRP78(8)0707_chemi.tif
- 20210704-省三院-张琦-体内-全/GRP78(8)0707_marker.tif
- 20210704-省三院-张琦-体内-全/GRP94(7)0707.tif
- 20210704-省三院-张琦-体内-全/GRP94(7)0707_chemi.tif
- 20210704-省三院-张琦-体内-全/GRP94(7)0707_marker.tif
- 20210704-省三院-张琦-体内-全/MFN1(4)0707.tif
- 20210704-省三院-张琦-体内-全/MFN1(4)0707_chemi.tif
- 20210704-省三院-张琦-体内-全/MFN1(4)0707_marker.tif
- 20210704-省三院-张琦-体内-全/MFN2(5)0707.tif
- 20210704-省三院-张琦-体内-全/MFN2(5)0707_chemi.tif
- 20210704-省三院-张琦-体内-全/MFN2(5)0707_marker.tif
- 20210704-省三院-张琦-体内-全/P-IP3R(3-1)0707.tif
- 20210704-省三院-张琦-体内-全/P-IP3R(3-1)0707_chemi.tif
- 20210704-省三院-张琦-体内-全/P-IP3R(3-1)0707_marker.tif
- 20210704-省三院-张琦-体内-全/P-PERK(9)0707-1.tif
- 20210704-省三院-张琦-体内-全/P-PERK(9)0707-1_chemi.tif
- 20210704-省三院-张琦-体内-全/P-PERK(9)0707-1_marker.tif
- 20210704-省三院-张琦-体内-全/t-IP3R(10-1)0707-2.tif
- 20210704-省三院-张琦-体内-全/t-IP3R(10-1)0707-2_chemi.tif
- 20210704-省三院-张琦-体内-全/t-IP3R(10-1)0707-2_marker.tif
